# Supplementary material for: Intraarticular gold for knee osteoarthritis: An ancillary analysis of biomarkers and outcome of a pilot study
Source: Osteoarthr Cartil Open. 2024 Aug 31;6(4):100514. doi: 10.1016/j.ocarto.2024.100514 (PMC11406078; doi:10.1016/j.ocarto.2024.100514)
Supplement: Multimedia component 2 [file mmc2.xlsx]

## Sheet: Ark1
Clinical data
number	TSP1	CPM1	TSP2	CPM2	TSP	CPM	KL	sex	age	height	weight	BMI	wpain1	wstiff1	wactivity1	paindct1	wpain2	wstiff2	wactivity2	paindct2	dpain%	dstif%	dactivity%	dpaindct%	dwomac	dpaindct	1ppt1	1ppt2	1ppt3	1ppt4	1ppt5	1ppt6	1ppt7	1leg	1arm	1ppt	2ppt1	2ppt2	2ppt3	2ppt4	2ppt5	2ppt6	2ppt7	2leg	2arm	2ppt	deltappt%	effect	effect 2 y
1	39.6	125	62.5	58.5	-22.9	-66.5	3	m	58	158	72	28.8415	15	8	43	21											358	428	312	277	218	305	328	347	299	318	490	683	483	541	604	390	474	305	626	523.571	64.6451	1	3
2	26.3	-34.4	73.3	-15.2	-47	19.2	3	k	64	160	63	24.6094	8	3	39	8											348	373	367	301	498	384	305	329	288	368	299	301	370	525	487	431	291	475	346	386.286	4.96894	1	3
3	224.4	-1.8	185.7	51.5	38.7	53.3	3	k	61	170	72	24.9135	6	4	25	9	7	8	29	11	-5	-50	-5.88235	-5.26316	-9	-2	388	522	344	412	448	301	396	416	500	401.571	521	557	424	491	406	297	413	597	342	444.143	10.6012	1	3
4	566.7	28.1	-100	88.9	666.7	60.8	4	k	62	169	85	29.7609	9	5	39	26	5	3	17	3	20	25	32.3529	60.5263	28	23	689	591	601	766	545	544	593	636	773	618.429	541	1044	854	792	618	813	400	678	606	723.143	16.9323	1	3
5	37.5	20.2	153.8	25.8	-116.3	5.6	3	m	59	172	96	32.45	9	4	39	12	11	5	40	16	-10	-12.5	-1.47059	-10.5263	-4	-4	700	800	650	593	557	769	655	631	512	674.857	438	542	359	553	353	616	466	498	404	475.286	-29.5724	0	-1
6	179.4	9.2	48.1	-32.2	131.3	-41.4	2	m	69	178	80	25.2493	11	6	40	24	0	0	0	0	55	75	58.8235	63.1579	57	24	549	690	503	585	480	626	326	436	467	537	714	1163	822	818	758	844	777	718	727	842.286	56.8502	1	5
7	100	52.6	219.7	3	-119.7	-49.6	3	m	62	170	92	31.8339	9	2	20	7	0	0	0	0	45	25	29.4118	18.4211	31	7	644	646	564	639	615	643	468	533	640	602.714	681	781	815	503	574	669	597	586	597	660	9.50462	1	5
8	102	-41.5	28.8	-4.88	73.2	36.62	3	m	46	180	135	41.6667	6	2	16	10	3	3	13	0	15	-12.5	4.41176	26.3158	5	10	613	701	508	592	472	582	551	572	659	574.143	865	935	768	735	514	626	641	482	702	726.286	26.4991	0	0
9	57.7	88.6	117	219	-59.3	130.4	3	k	68	163	74	27.852	9	4	21	9	1	1	3	4	40	37.5	26.4706	13.1579	29	5	370	511	327	515	363	377	273	354	226	390.857	658	914	445	803	449	573	448	561	508	612.857	56.7982	1	4
10	1	-26.5	176	-24.7	-175	1.8	3	m	63	176	101	32.6059	8	2	32	7	7	7	32	18	5	-62.5	0	-28.9474	-4	-11	585	796	604	779	819	628	65	479	656	610.857	605	748	563	620	778	547	671	602	486	647.429	5.9869	0	0
11	13.3	23.5	22.2	5.9	-8.9	-17.6	3	m	75	184	80	23.6295	6	1	14	14	2	0	14	3	20	12.5	0	28.9474	5	11	559	839	574	455	650	497	624	461	533	599.714	563	645	627	496	602	626	640	508	618	599.857	0.0238209	0	0
12	694	-10.4	317	-8.1	377	2.3	3	k	57	168	81	28.699	16	4	33	15	5	2	6	0	55	25	39.7059	39.4737	40	15	276	295	384	325	259	242	216	275	277	285.286	288	524	510	383	246	264	389	386	524	372	30.3956	1	5
13	208	-24.9	15.8	27.4	192.2	52.3	3	m	73	180	82	25.3086	10	1	24	7	8	2	25	7	10	-12.5	-1.47059	0	0	0	438	647	346	455	510	451	272	418	393	445.571	592	638	516	688	575	651	680	631	584	620	39.1472	0	0
14	-36.2	-8.6	2.3	44.9	-38.5	53.5	3	m	69	178	80	25.2493	15	6	51	12	0	0	2	0	75	75	72.0588	31.5789	70	12	491	800	506	818	463	652	636	683	569	623.714	648	551	584	802	578	636	727	601	620	646.571	3.66468	1	5
16	118	35.5	19.2	9.8	98.8	-25.7	2	m	53	183	84	25.0829	7	4	16	10	2	0	0	3	25	50	23.5294	18.4211	25	7	523	888	792	702	716	745	733	478	744	728.429	839	1198	810	910	886	903	1091	664	875	948.143	30.1628	1	5
17	137	44	163	64	-26	20	2	m	62	170	92	31.8339	8	2	14	9	2	0	4	1	30	25	14.7059	21.0526	18	8	503	612	549	670	615	655	596	625	711	600	850	782	865	809	1062	877	691	881	705	848	41.3333	1	5
18	8.1	-11.3					3	k	63	170	85	29.4118	10	4	29	16	3	2	11	0	35	25	26.4706	42.1053	27	16	760	849	857	486	637	507	743	622	623	691.286	687	1177	442	944	1103	631	1075	975	1030	865.571	25.2118	1	5
19	37.5	8.7	0	40.2	37.5	31.5	3	k	50	167	103	36.9321	8	5	42	14	2	2	9	8	30	37.5	48.5294	15.7895	42	6	265	498	176	194	386	265	150	245	465	276.286	291	739	280	292	433	258	150	330	426	349	26.3185	1	4
20	172	-5.1	68.2	23.4	103.8	28.5	3	m	62	178	87	27.4587	12	5	27	13	0	0	0	0	60	62.5	39.7059	34.2105	44	13	254	314	291	358	370	263	296	338	382	306.571	706	900	720	631	643	822	567	888	644	712.714	132.479	1	5
21	307	-28.8	0	-1.6	307	27.2	3	m	64	176	101	32.6059	7	2	31	4	7	4	24	6	0	-25	10.2941	-5.26316	5	-2	517	854	568	775	745	534	637	663	561	661.429	494	544	494	616	551	560	651	479	446	558.571	-15.5508	1	3
22	-12.8	-15.4	41.2	-9.1	-54	6.3	3	m	63	184	125	36.9211	6	3	23	10	1	1	4	2	25	25	27.9412	21.0526	26	8	892	1044	838	877	782	996	811	502	615	891.429	628	1039	759	751	656	936	968	827	505	819.571	-8.0609	1	5
23	-69.2	20	2	18.2	-71.2	-1.8	3	k	60	168	109	38.6196	11	7	41	14	8	6	41	14	15	12.5	0	0	4	0	1092	1355	1229	1370	893	752	613	600	758	1043.43	494	652	493	633	662	371	560	610	1000	552.143	-47.0838	0	0
24	135	-56.6	94	0	41	56.6	3	m	67	172	93	31.4359	9	3	29	4	15	4	22	0	-30	-12.5	10.2941	10.5263	0	4	502	649	630	462	537	533	514	409	430	546.714	392	579	533	402	583	537	634	413	401	522.857	-4.36373	1	3
25	290	-15.6	229	15.6	61	31.2	3	k	57	168	80	28.3447	12	6	36	5	3	0	4	0	45	75	47.0588	13.1579	47	5	344	599	363	432	398	325	377	430	422	405.429	302	620	438	386	464	287	334	550	375	404.429	-0.246653	1	5
26	9.9	-33.3	53.8	15.6	-43.9	48.9	3	k	67	165	70	25.7117	12	5	29	24	11	4	41	19	5	12.5	-17.6471	13.1579	-10	5	652	711	635	592	524	542	513	749	589	595.571	367	851	717	690	683	550	431	564	373	612.714	2.87839	1	2
28	116	29.9	13.2	40.4	102.8	10.5	3	k	56	165	64	23.5078	8	1	17	5	4	2	16	0	20	-12.5	1.47059	13.1579	4	5	200	337	277	392	401	389	525	387	457	360.143	261	460	244	254	357	420	503	414	341	357	-0.87267	1	2
29	104	116	83	48.8	21	-67.2	3	m	65	192	84	22.7865	7	4	35	7	0	3	10	0	35	12.5	36.7647	18.4211	33	7	943	835	720	416	678	626	601	665	924	688.429	965	1236	1101	1025	1133	1225	937	976	822	1088.86	58.1656	1	3
30	107	-30.1	29	-7.7	78	22.4	3	m	65	182	98	29.5858	6	3	23	1	0	0	0	0	30	37.5	33.8235	2.63158	32	1	535	1175	1037	1088	1121	1021	741	1089	1058	959.714	407	411	484	439	481	539	403	553	565	452	-52.9026	1	5
31	45.4	17.2	133	110	-87.6	92.8	3	m	63	184	125	36.9211	6	3	15	6	2	2	9	3	20	12.5	8.82353	7.89474	11	3	871	1182	847	706	742	870	783	647	838	857.286	622	821	732	957	733	734	690	807	621	755.571	-11.8647	1	4
32	146	-22.7	107	14.3	39	37	3	l	67	165	70	25.7117	13	6	43	20	9	4	38	16	20	25	7.35294	10.5263	11	4	556	472	513	522	492	365	522	531	489	491.714	618	714	635	651	591	655	700	719	536	652	32.5973	1	1
[truncated: 10 more columns]
