# Supplementary material for: Intraarticular gold for knee osteoarthritis: An ancillary analysis of biomarkers and outcome of a pilot study
Source: Osteoarthr Cartil Open. 2024 Aug 31;6(4):100514. doi: 10.1016/j.ocarto.2024.100514 (PMC11406078; doi:10.1016/j.ocarto.2024.100514)
Supplement: Multimedia component 3 [file mmc3.xlsx]

## Sheet: Clinical data
number	TSP1	CPM1	TSP2	CPM2	TSP	CPM	KL	sex	age	height	weight	BMI	wpain1	wstiff1	wactivity1	paindct1	wpain2	wstiff2	wactivity2	paindct2	dpain%	dstif%	dactivity%	dpaindct%	dwomac	dpaindct	1ppt1	1ppt2	1ppt3	1ppt4	1ppt5	1ppt6	1ppt7	1leg	1arm	1ppt	2ppt1	2ppt2	2ppt3	2ppt4	2ppt5	2ppt6	2ppt7	2leg	2arm	2ppt	deltappt%	effect	effect 2 y
1	39.6	125	62.5	58.5	-22.9	-66.5	3	m	58	158	72	28.8415	15	8	43	21											358	428	312	277	218	305	328	347	299	318	490	683	483	541	604	390	474	305	626	523.571	64.6451	1	3
2	26.3	-34.4	73.3	-15.2	-47	19.2	3	k	64	160	63	24.6094	8	3	39	8											348	373	367	301	498	384	305	329	288	368	299	301	370	525	487	431	291	475	346	386.286	4.96894	1	3
3	224.4	-1.8	185.7	51.5	38.7	53.3	3	k	61	170	72	24.9135	6	4	25	9	7	8	29	11	-5	-50	-5.88235	-5.26316	-9	-2	388	522	344	412	448	301	396	416	500	401.571	521	557	424	491	406	297	413	597	342	444.143	10.6012	1	3
4	566.7	28.1	-100	88.9	666.7	60.8	4	k	62	169	85	29.7609	9	5	39	26	5	3	17	3	20	25	32.3529	60.5263	28	23	689	591	601	766	545	544	593	636	773	618.429	541	1044	854	792	618	813	400	678	606	723.143	16.9323	1	3
5	37.5	20.2	153.8	25.8	-116.3	5.6	3	m	59	172	96	32.45	9	4	39	12	11	5	40	16	-10	-12.5	-1.47059	-10.5263	-4	-4	700	800	650	593	557	769	655	631	512	674.857	438	542	359	553	353	616	466	498	404	475.286	-29.5724	0	-1
6	179.4	9.2	48.1	-32.2	131.3	-41.4	2	m	69	178	80	25.2493	11	6	40	24	0	0	0	0	55	75	58.8235	63.1579	57	24	549	690	503	585	480	626	326	436	467	537	714	1163	822	818	758	844	777	718	727	842.286	56.8502	1	5
7	100	52.6	219.7	3	-119.7	-49.6	3	m	62	170	92	31.8339	9	2	20	7	0	0	0	0	45	25	29.4118	18.4211	31	7	644	646	564	639	615	643	468	533	640	602.714	681	781	815	503	574	669	597	586	597	660	9.50462	1	5
8	102	-41.5	28.8	-4.88	73.2	36.62	3	m	46	180	135	41.6667	6	2	16	10	3	3	13	0	15	-12.5	4.41176	26.3158	5	10	613	701	508	592	472	582	551	572	659	574.143	865	935	768	735	514	626	641	482	702	726.286	26.4991	0	0
9	57.7	88.6	117	219	-59.3	130.4	3	k	68	163	74	27.852	9	4	21	9	1	1	3	4	40	37.5	26.4706	13.1579	29	5	370	511	327	515	363	377	273	354	226	390.857	658	914	445	803	449	573	448	561	508	612.857	56.7982	1	4
10	1	-26.5	176	-24.7	-175	1.8	3	m	63	176	101	32.6059	8	2	32	7	7	7	32	18	5	-62.5	0	-28.9474	-4	-11	585	796	604	779	819	628	65	479	656	610.857	605	748	563	620	778	547	671	602	486	647.429	5.9869	0	0
11	13.3	23.5	22.2	5.9	-8.9	-17.6	3	m	75	184	80	23.6295	6	1	14	14	2	0	14	3	20	12.5	0	28.9474	5	11	559	839	574	455	650	497	624	461	533	599.714	563	645	627	496	602	626	640	508	618	599.857	0.0238209	0	0
12	694	-10.4	317	-8.1	377	2.3	3	k	57	168	81	28.699	16	4	33	15	5	2	6	0	55	25	39.7059	39.4737	40	15	276	295	384	325	259	242	216	275	277	285.286	288	524	510	383	246	264	389	386	524	372	30.3956	1	5
13	208	-24.9	15.8	27.4	192.2	52.3	3	m	73	180	82	25.3086	10	1	24	7	8	2	25	7	10	-12.5	-1.47059	0	0	0	438	647	346	455	510	451	272	418	393	445.571	592	638	516	688	575	651	680	631	584	620	39.1472	0	0
14	-36.2	-8.6	2.3	44.9	-38.5	53.5	3	m	69	178	80	25.2493	15	6	51	12	0	0	2	0	75	75	72.0588	31.5789	70	12	491	800	506	818	463	652	636	683	569	623.714	648	551	584	802	578	636	727	601	620	646.571	3.66468	1	5
16	118	35.5	19.2	9.8	98.8	-25.7	2	m	53	183	84	25.0829	7	4	16	10	2	0	0	3	25	50	23.5294	18.4211	25	7	523	888	792	702	716	745	733	478	744	728.429	839	1198	810	910	886	903	1091	664	875	948.143	30.1628	1	5
17	137	44	163	64	-26	20	2	m	62	170	92	31.8339	8	2	14	9	2	0	4	1	30	25	14.7059	21.0526	18	8	503	612	549	670	615	655	596	625	711	600	850	782	865	809	1062	877	691	881	705	848	41.3333	1	5
18	8.1	-11.3					3	k	63	170	85	29.4118	10	4	29	16	3	2	11	0	35	25	26.4706	42.1053	27	16	760	849	857	486	637	507	743	622	623	691.286	687	1177	442	944	1103	631	1075	975	1030	865.571	25.2118	1	5
19	37.5	8.7	0	40.2	37.5	31.5	3	k	50	167	103	36.9321	8	5	42	14	2	2	9	8	30	37.5	48.5294	15.7895	42	6	265	498	176	194	386	265	150	245	465	276.286	291	739	280	292	433	258	150	330	426	349	26.3185	1	4
20	172	-5.1	68.2	23.4	103.8	28.5	3	m	62	178	87	27.4587	12	5	27	13	0	0	0	0	60	62.5	39.7059	34.2105	44	13	254	314	291	358	370	263	296	338	382	306.571	706	900	720	631	643	822	567	888	644	712.714	132.479	1	5
21	307	-28.8	0	-1.6	307	27.2	3	m	64	176	101	32.6059	7	2	31	4	7	4	24	6	0	-25	10.2941	-5.26316	5	-2	517	854	568	775	745	534	637	663	561	661.429	494	544	494	616	551	560	651	479	446	558.571	-15.5508	1	3
22	-12.8	-15.4	41.2	-9.1	-54	6.3	3	m	63	184	125	36.9211	6	3	23	10	1	1	4	2	25	25	27.9412	21.0526	26	8	892	1044	838	877	782	996	811	502	615	891.429	628	1039	759	751	656	936	968	827	505	819.571	-8.0609	1	5
23	-69.2	20	2	18.2	-71.2	-1.8	3	k	60	168	109	38.6196	11	7	41	14	8	6	41	14	15	12.5	0	0	4	0	1092	1355	1229	1370	893	752	613	600	758	1043.43	494	652	493	633	662	371	560	610	1000	552.143	-47.0838	0	0
24	135	-56.6	94	0	41	56.6	3	m	67	172	93	31.4359	9	3	29	4	15	4	22	0	-30	-12.5	10.2941	10.5263	0	4	502	649	630	462	537	533	514	409	430	546.714	392	579	533	402	583	537	634	413	401	522.857	-4.36373	1	3
25	290	-15.6	229	15.6	61	31.2	3	k	57	168	80	28.3447	12	6	36	5	3	0	4	0	45	75	47.0588	13.1579	47	5	344	599	363	432	398	325	377	430	422	405.429	302	620	438	386	464	287	334	550	375	404.429	-0.246653	1	5
26	9.9	-33.3	53.8	15.6	-43.9	48.9	3	k	67	165	70	25.7117	12	5	29	24	11	4	41	19	5	12.5	-17.6471	13.1579	-10	5	652	711	635	592	524	542	513	749	589	595.571	367	851	717	690	683	550	431	564	373	612.714	2.87839	1	2
28	116	29.9	13.2	40.4	102.8	10.5	3	k	56	165	64	23.5078	8	1	17	5	4	2	16	0	20	-12.5	1.47059	13.1579	4	5	200	337	277	392	401	389	525	387	457	360.143	261	460	244	254	357	420	503	414	341	357	-0.87267	1	2
29	104	116	83	48.8	21	-67.2	3	m	65	192	84	22.7865	7	4	35	7	0	3	10	0	35	12.5	36.7647	18.4211	33	7	943	835	720	416	678	626	601	665	924	688.429	965	1236	1101	1025	1133	1225	937	976	822	1088.86	58.1656	1	3
30	107	-30.1	29	-7.7	78	22.4	3	m	65	182	98	29.5858	6	3	23	1	0	0	0	0	30	37.5	33.8235	2.63158	32	1	535	1175	1037	1088	1121	1021	741	1089	1058	959.714	407	411	484	439	481	539	403	553	565	452	-52.9026	1	5
31	45.4	17.2	133	110	-87.6	92.8	3	m	63	184	125	36.9211	6	3	15	6	2	2	9	3	20	12.5	8.82353	7.89474	11	3	871	1182	847	706	742	870	783	647	838	857.286	622	821	732	957	733	734	690	807	621	755.571	-11.8647	1	4
32	146	-22.7	107	14.3	39	37	3	l	67	165	70	25.7117	13	6	43	20	9	4	38	16	20	25	7.35294	10.5263	11	4	556	472	513	522	492	365	522	531	489	491.714	618	714	635	651	591	655	700	719	536	652	32.5973	1	1
[truncated: 10 more columns]

## Sheet: SF serum proteomics
SF	serum
	IGHV1-58
TYMP	IGLV3-1
POC1A	IGF2
APCS	HLA-H
ARHGDIA	IL1RAP
ANXA5	P4HB
DEFA1;DEFA3	IGKJ1
CHAD	NaN
THBS1	YWHAQ
RGSL1	TUBA1B
IGHV3-7	IGHV1-8
FCN3	UBB
LTA4H	IGKV2-40
SBSN	IGLV1-36
IGSF22	LCN2
CDC42	GDI2
NUTF2	HSP90AA1
NaN	KRT17
KRT10	ENO1
CSPG4	KRT6A
MPO	ACTB
KRT2	IGKV2-29
PGLYRP1	IGHV3-23
FABP5	HNRNPA1
PNP	HNRNPC
MPP1	HIST1H2AB
GPX1	H4C1
GOT1	IGLV2-8
LCN1	HIST1H2BK
PIP	PTMA
KRT14	S100A11
KRT9	IGKV6D-21
KRT1
RAC2;RAC1
PSMF1
SERPINB3
DCD
KRT6B
SPTA1
CALML5
SPTB
PSMC3
CASP14
EPB42
ELANE
MMRN1
CTSG
PSMA5

## Sheet: Proteomics reactome
SF
Pathway identifier,Pathway name,#Entities found,#Entities total,Entities ratio,Entities pValue,Entities FDR,#Reactions found,#Reactions total,Reactions ratio,Species identifier,Species name,Submitted entities found,Mapped entities,Found reaction identifiers
R-HSA-168249,"Innate Immune System",22,1341,0.08732174252783746,5.647631251548546E-10,2.2872906568771612E-7,88,725,0.05006214611241541,9606,Homo sapiens,"SERPINB3	APCS	FCN3	CALML5	DCD	KRT1	DEFA3	DEFA1	MPO	PSMA5	CDC42	PNP	FABP5	PSMC3	RAC2	CTSG	RAC1	LTA4H	PSMF1	PGLYRP1	IGHV3-7	ELANE","","R-HSA-6803047	R-HSA-1462039	R-HSA-9725206	R-HSA-6789092	R-HSA-2029469	R-HSA-2029466	R-HSA-2029467	R-HSA-8852481	R-HSA-2029465	R-HSA-166792	R-HSA-8933635	R-HSA-2029458	R-HSA-2029459	R-HSA-2855077	R-HSA-2029456	R-HSA-1462041	R-HSA-2029457	R-HSA-2029454	R-HSA-1462023	R-HSA-2029455	R-HSA-2029452	R-HSA-2029453	R-HSA-6803060	R-HSA-2029451	R-HSA-2454192	R-HSA-2029449	R-HSA-9724685	R-HSA-2197691	R-HSA-2029445
R-HSA-6798695,"Neutrophil degranulation",14,478,0.03112587093833431,1.3530020437357848E-9,2.7330641283462853E-7,7,10,6.905123601712471E-4,9606,Homo sapiens,"SERPINB3	CALML5	KRT1	DEFA1	MPO	PSMA5	PNP	FABP5	PSMC3	CTSG	RAC1	LTA4H	PGLYRP1	ELANE","","R-HSA-6798743	R-HSA-6800434	R-HSA-6798751	R-HSA-6798749	R-HSA-6798748	R-HSA-6800426	R-HSA-6798745"
R-HSA-6809371,"Formation of the cornified envelope",8,138,0.008986130103535847,4.1138202733215223E-8,5.553657368984055E-6,9,27,0.001864383372462367,9606,Homo sapiens,"CASP14	KRT2	KRT14	KRT1	KRT10	KRT6B	KRT9","","R-HSA-6810357	R-HSA-6811539	R-HSA-6814387	R-HSA-8942224	R-HSA-6814734	R-HSA-6814764	R-HSA-8934819	R-HSA-6814298	R-HSA-6810937"
R-HSA-6805567,"Keratinization",8,226,0.014716415966660155,1.6652303338471341E-6,1.6818826371856055E-4,16,34,0.00234774202458224,9606,Homo sapiens,"CASP14	KRT2	KRT14	KRT1	KRT10	KRT6B	KRT9","","R-HSA-6806629	R-HSA-6805573	R-HSA-6814734	R-HSA-6814764	R-HSA-8934819	R-HSA-6805546	R-HSA-6806613	R-HSA-6810357	R-HSA-6811539	R-HSA-6814387	R-HSA-6806610	R-HSA-6809393	R-HSA-6809663	R-HSA-8942224	R-HSA-6814298	R-HSA-6810937"
R-HSA-6803157,"Antimicrobial peptides",6,123,0.008009376831412385,6.081416875858281E-6,4.925947669445208E-4,17,58,0.004004971688993233,9606,Homo sapiens,"DCD	DEFA3	CTSG	DEFA1	PGLYRP1	ELANE","","R-HSA-6803047	R-HSA-1462039	R-HSA-1471314	R-HSA-1461971	R-HSA-1462003	R-HSA-6803104	R-HSA-1461982	R-HSA-1462014	R-HSA-1471354	R-HSA-1462041	R-HSA-6802999	R-HSA-1462023	R-HSA-6803060	R-HSA-6789072	R-HSA-6813659	R-HSA-1972385	R-HSA-1467209"
R-HSA-168256,"Immune System",23,2661,0.17327603047470208,2.5571555902437204E-5,0.0017132942454632927,115,1704,0.11766330617318049,9606,Homo sapiens,"SERPINB3	APCS	FCN3	CALML5	DCD	KRT1	DEFA3	DEFA1	MPO	CDC42	PSMA5	PNP	FABP5	PSMC3	RAC2	CTSG	RAC1	LTA4H	PSMF1	PGLYRP1	IGHV3-7	ELANE","","R-HSA-6803047	R-HSA-1462039	R-HSA-1462041	R-HSA-1462023	R-HSA-1168640	R-HSA-6803060	R-HSA-5690702	R-HSA-5690701	R-HSA-5690740	R-HSA-2130194	R-HSA-173626	R-HSA-173631	R-HSA-2730856	R-HSA-1471314	R-HSA-166726	R-HSA-2730860	R-HSA-1112666	R-HSA-2730851	R-HSA-6800426	R-HSA-6802999	R-HSA-6800434	R-HSA-1467209	R-HSA-6789126	R-HSA-983150	R-HSA-166753	R-HSA-5607731	R-HSA-8852716	R-HSA-1471354	R-HSA-2730840
R-HSA-4086400,"PCP/CE pathway",5,99,0.006446571596014847,3.234802610740939E-5,0.0018438374881223352,2,24,0.0016572296644109929,9606,Homo sapiens,"PSMA5	PSMC3	RAC2	PSMF1	RAC1","","R-HSA-3858475	R-HSA-4608855"
R-HSA-5687128,"MAPK6/MAPK4 signaling",5,106,0.006902389789672462,4.464889081168266E-5,0.002232444540584133,3,40,0.0027620494406849884,9606,Homo sapiens,"PSMA5	CDC42	PSMC3	PSMF1	RAC1","","R-HSA-389788	R-HSA-5627775	R-HSA-5687112"
[truncated: 86 more columns]

## Sheet: cfDNA
OA synovial						OA serum
Patient Sample	konc		Patient Sample	konc		Patient Sample	konc		Patient Sample	konc
3a	496.71 +/- 13.33		2b	456.27 +/- 39.93		1a	1467.48 +/- 0.6		1b	1472.11 +/- 15.49
4a	923.02 +/- 55.36		3b	451.57 +/- 31.71		2a	1446.7 +/- 5.95		2b	1452.66 +/- 38.81
5a	760.05 +/- 30.52		4b	875.8 +/- 99.95		3a	1473.1 +/- 11.52		3b	1415.21 +/- 27.26
7a	726.53 +/- 62.97		5b	680.95 +/- 6.16		4a	1478.43 +/- 47.29		4b	1331.89 +/- 2.47
9a	16613.35 +/- 71.1		6b	550.08 +/- 114.6		5a	1513.44 +/- 12.53		5b	1461.86 +/- 29.79
12a	578.74 +/- 51.33		7b	533.1 +/- 22.52		6a	1562.42 +/- 58.97		6b	1506.26 +/- 95.05
13a	875.53 +/- 7.78		8b	858.7 +/- 20.22		7a	1546.43 +/- 37.53		7b	1482.51 +/- 31.2
15a	755.44 +/- 76.63		9b	1920.87 +/- 99.85		8a	1495.93 +/- 74.45		8b	1566.01 +/- 101.91
16a	755.39 +/- 62.85		10b	612.68 +/- 66.81		9a	1707.2 +/- 3.5		9b	1712.08 +/- 156.73
18a	504.86 +/- 80.1		12b	552.31 +/- 35.36		10a	1431.83 +/- 54.36		10b	1564.04 +/- 61.31
20a	585.02 +/- 24.28		13b	820.77 +/- 111.97		11a	1283.61 +/- 50.16		11b	1440.24 +/- 104.49
22a	521.84 +/- 46.68		17b	652.37 +/- 90.54		12a	1343.85 +/- 9.69		12b	1374.5 +/- 2.37
23a	1904.99 +/- 318.3		18b	547.09 +/- 83.04		13a	1516.67 +/- 8.95		14b	1653.97 +/- 3.5
24a	528.87 +/- 7.48		20b	875.39 +/- 92.6		15a	1805.19 +/- 54.36		13b	1463.83 +/- 19.38
25a	483.13 +/- 13.59		21b	922.06 +/- 192.43		16a	1572.84 +/- 8.97		16b	1483.28 +/- 99.04
26a	542.2 +/- 22.62		22b	552.28 +/- 18.68		18a	1294.78 +/- 40.69		17b	1627.92 +/- 50.16
28a	697.7 +/- 15.98		23b	849.16 +/- 94.36		19a	1554.46 +/- 24.99		18b	1281.94 +/- 127.99
29a	814.31 +/- 69.12		24b	628.55 +/- 70.4		20a	1409.88 +/- 49.98		19b	1807.53 +/- 55.23
30a	458.7 +/- 58.9		26b	514.82 +/- 98.16		22a	1310.49 +/- 30.37		20b	1460.97 +/- 80.48
31a	649.47 +/- 84.55		28b	655.13 +/- 53.67		23a	1203.57 +/- 25.37		21b	1490.73 +/- 9.69
32a	491.17 +/- 8		30b	532.88 +/- 43.03		24a	1418.78 +/- 8.95		22b	1252.77 +/- 16.21
			31b	572.5 +/- 58.43		25a	1249.87 +/- 28.71		23b	1188.81 +/- 99.75
			32b	384.59 +/- 31.29		26a	1338.5 +/- 71.24		25b	1290.43 +/- 2.2
						28a	1220.17 +/- 31.49		26b	1346.51 +/- 76.17
						29a	1469.73 +/- 9.47		28b	1356.02 +/- 114.14
						30a	1376.69 +/- 24.11		29b	1117.22 +/- 110.38
						31a	1270.53 +/- 46.35		30b	1382.02 +/- 185.77
									31b	1430.29 +/- 71.27
									32b	1342.52 +/- 8.97

## Sheet: OLINK
	IL8		TNFRSF9		TIE2		MCP-3		CD40-L		CD244		EGF		ANGPT1		IL7		PGF		IL6		ADGRG1		MCP-1		CRTAM		CXCL11		MCP-4		TRAIL		FGF2		CXCL9		CD8A		CAIX		ADA		CD4		NOS3		Gal-9
Patient	Time 0weeks	Time 8weeks	Time 0weeks	Time 8weeks	Time 0weeks	Time 8weeks	Time 0weeks	Time 8weeks	Time 0weeks	Time 8weeks	Time 0weeks	Time 8weeks	Time 0weeks	Time 8weeks	Time 0weeks	Time 8weeks	Time 0weeks	Time 8weeks	Time 0weeks	Time 8weeks	Time 0weeks	Time 8weeks	Time 0weeks	Time 8weeks	Time 0weeks	Time 8weeks	Time 0weeks	Time 8weeks	Time 0weeks	Time 8weeks	Time 0weeks	Time 8weeks	Time 0weeks	Time 8weeks	Time 0weeks	Time 8weeks	Time 0weeks	Time 8weeks	Time 0weeks	Time 8weeks	Time 0weeks	Time 8weeks	Time 0weeks	Time 8weeks	Time 0weeks	Time 8weeks	Time 0weeks	Time 8weeks	Time 0weeks
3	10.0583	8.97838	6.94092	6.68831	7.27161	6.94188	3.47607	2.69015	3.06262	3.10844	6.02492	5.62098	7.63233	7.68386	8.01348	7.88173	5.30174	4.7813	10.786	10.3491	10.0274	7.92888	2.8746	2.18544	13.1751	11.9758	4.24062	3.88891	5.02549	4.92797	7.08711	7.02704	6.2912	5.90149	2.87039	1.78272	7.46722	7.18232	8.47009	7.60642	6.75585	6.51538	4.48143	4.26054	2.69472	2.53339	1.38671	0.67938	9.52365
4	7.9931	7.79561	6.67445	7.12191	6.84246	7.09278	3.40598	3.18583	0.98535	1.06449	5.21292	5.81976	0.84702	1.15609	3.54389	3.5099	4.64882	5.02033	10.5008	10.4561	9.17219	8.12006	2.47728	2.55573	12.3709	12.3694	4.50084	4.38615	3.52048	3.68979	6.9469	6.7288	5.44595	5.3962	0.11776	0.46709	7.7323	7.81366	8.81135	8.4295	7.76269	7.36662	3.77916	3.67083	2.25176	2.45662			8.71825
5	7.67617	7.47764	7.6532	7.21421	7.1121	6.38784	2.98189	3.0027	4.46396	3.45414	5.777	5.27493	7.1174	6.02807	7.70356	6.65367	5.01853	4.25187	11.1175	10.1296	10.0114	6.82024	2.88671	2.32005	11.9924	11.5231	4.62357	4.43697	4.69088	4.46794	7.56209	7.15527	6.27113	5.46527	0.79795	0.12474	8.26493	8.53268	8.50934	8.19626	7.34744	6.20103	3.45819	2.71106	2.32995	2.2133	0.12398	0.08957	8.93419
22	5.96662	6.59446	5.41512	5.93053	5.63129	5.73594	1.7398	1.98501	2.68422	2.88304	4.49767	4.62174	6.65435	6.6354	6.9297	7.28681	4.02404	3.7563	9.24213	9.15377	8.17641	6.23024	1.6293	1.6674	11.4613	11.2121	2.12207	2.25998	4.12954	4.30405	6.35548	6.45626	4.83921	5.11453	0.97976	1.01201	6.93608	7.02954	5.42341	5.66358	5.19115	4.96907	3.79881	3.94072	2.29778	1.82246	0.10154	-0.01084	8.49006
23	9.74386	8.25697	6.88043	6.31252	6.23862	5.86672	4.85696	3.3387	1.99395	1.66448	5.51629	5.16106	3.42596	4.10494	4.47215	4.80307	2.63681	4.13995	11.1926	10.5846	8.41414	8.56413	1.47475	1.63317	12.2036	12.2665	4.11769	3.62777	4.31298	3.90146	10.6939	7.84801	5.38414	4.91747	0.72042	0.2789	7.68453	6.90859	6.93935	6.35597	7.10049	7.06603	4.59773	3.5828	3.0997	2.3246			8.95719
28	7.51837	6.45001	6.36639	6.55789	6.18871	6.29033	1.68974	1.15076	1.35033	1.41788	4.94182	5.0637	4.20107	4.50372	4.32264	4.74421	5.26868	4.89725	10.1481	9.46953	7.156	4.49355	2.20607	1.81827	12.0854	11.3627	3.45674	3.0123	3.24569	4.0366	5.60401	5.84892	5.21035	4.92056	0.24048	0.55494	6.38319	6.60304	6.74981	6.0524	6.94867	6.49738	2.96822	2.84796	2.08302	1.87831	0.78562	0.9502	8.27431
	Parret T-test		Parret T-test		Parret T-test		Parret T-test		Parret T-test		Parret T-test		Parret T-test		Parret T-test		Parret T-test		Parret T-test		Parret T-test		Parret T-test		Parret T-test		Parret T-test		Parret T-test		Parret T-test		Parret T-test		Parret T-test		Parret T-test		Parret T-test		Parret T-test		Parret T-test		Parret T-test		Parret T-test		Parret T-test
	0.135915		0.929993		0.338303		0.132183		0.432981		0.712312		0.880692		0.940734		0.980784		0.0239889		0.0141923		0.186597		0.0784303		0.0538865		0.712211		0.312158		0.115141		0.3366		0.699717		0.0406377		0.0466993		0.113106		0.121552		0.425927		0.0673505
[truncated: 115 more columns]

## Sheet: Projection analysis SF
Pain detect significant	WOMAC Stiffness	WOMAC pain	WOMAC Activity
PNP	PSMA3	PI16	PI16			Your Input:
TCP1	RPLP0	AHSP	PA2G4					PI16	Peptidase inhibitor 16; May inhibit cardiomyocyte growth. (463 aa)						Network Stats
HSPA9	AHSP	RPS8	NPC2					F9	Coagulation factor IXa heavy chain; Factor IX is a vitamin K-dependent plasma protein that participates in the intrinsic pathway of blood coagulation by converting factor X to its active form in the presence of Ca(2+) ions, phospholipids, and factor VIIIa. Belongs to the peptidase S1 family. (461 aa)						number of nodes:
UBB	YWHAQ	CALU	IGKV2−40					VASN	Vasorin; May act as an inhibitor of TGF-beta signaling. (673 aa)						49
PI16	PSMD5	CLTC	PSMD5					CALU	Calumenin; Involved in regulation of vitamin K-dependent carboxylation of multiple N-terminal glutamate residues. Seems to inhibit gamma- carboxylase GGCX. Binds 7 calcium ions with a low affinity (By similarity); Belongs to the CREC family. (323 aa)						number of edges:
RPLP0	SYNCRIP	HSD17B10	AHCY					PNP	Purine nucleoside phosphorylase; The purine nucleoside phosphorylases catalyze the phosphorolytic breakdown of the N-glycosidic bond in the beta- (deoxy)ribonucleoside molecules, with the formation of the corresponding free purine bases and pentose-1-phosphate. (289 aa)						158
HNRNPH1	PI16	PA2G4	ATIC					ESD	S-formylglutathione hydrolase; Serine hydrolase involved in the detoxification of formaldehyde. (282 aa)						average node degree:
PTBP1	RPL9P8	RACK1	HSD17B10					AHSG	Alpha-2-HS-glycoprotein chain A; Promotes endocytosis, possesses opsonic properties and influences the mineral phase of bone. Shows affinity for calcium and barium ions; Belongs to the fetuin family. (368 aa)						06:45:00
HSD17B10	PPIA	PCMT1	LGALS1					COMP	Cartilage oligomeric matrix protein; May play a role in the structural integrity of cartilage via its interaction with other extracellular matrix proteins such as the collagens and fibronectin. Can mediate the interaction of chondrocytes with the cartilage extracellular matrix through interaction with cell surface integrin receptors. Could play a role in the pathogenesis of osteoarthritis. Potent…						avg. local clustering coefficient:
AHSG	UBE2L3	LGALS1	HSP90AA1					LMNA	Prelamin-A/C; Lamins are components of the nuclear lamina, a fibrous layer on the nucleoplasmic side of the inner nuclear membrane, which is thought to provide a framework for the nuclear envelope and may also interact with chromatin. Lamin A and C are present in equal amounts in the lamina of mammals. Plays an important role in nuclear assembly, chromatin organization, nuclear membrane and telom…						0.415278
CALU	MAN1A1	IGF1	PCMT1					FN1	Fibronectin; Fibronectins bind cell surfaces and various compounds including collagen, fibrin, heparin, DNA, and actin. Fibronectins are involved in cell adhesion, cell motility, opsonization, wound healing, and maintenance of cell shape. Involved in osteoblast compaction through the fibronectin fibrillogenesis cell-mediated matrix assembly process, essential for osteoblast mineralization. Partic…						expected number of edges:
CCT4	PCMT1	AHSG	PSMA5					H1-2	Histone H1.2; Histone H1 protein binds to linker DNA between nucleosomes forming the macromolecular structure known as the chromatin fiber. Histones H1 are necessary for the condensation of nucleosome chains into higher-order structured fibers. Acts also as a regulator of individual gene transcription through chromatin remodeling, nucleosome spacing and DNA methylation (By similarity). (213 aa)						70
EIF2S3	AHSG	VASN	LMNA					HNRNPH1	Heterogeneous nuclear ribonucleoprotein H, N-terminally processed; This protein is a component of the heterogeneous nuclear ribonucleoprotein (hnRNP) complexes which provide the substrate for the processing events that pre-mRNAs undergo before becoming functional, translatable mRNAs in the cytoplasm. Mediates pre-mRNA alternative splicing regulation. Inhibits, together with CUGBP1, insulin recept…						PPI enrichment p-value:
CLTC	HIST1H1C	LMNA	AHSG					HSP90AA1	Heat shock protein HSP 90-alpha; Molecular chaperone that promotes the maturation, structural maintenance and proper regulation of specific target proteins involved for instance in cell cycle control and signal transduction. Undergoes a functional cycle that is linked to its ATPase activity which is essential for its chaperone activity. This cycle probably induces conformational changes in the cl…						< 1.0e-16
CFL1	PSMA5	PSMD5	EIF2S3					UBB	Polyubiquitin-B; [Ubiquitin]: Exists either covalently attached to another protein, or free (unanchored). When covalently bound, it is conjugated to target proteins via an isopeptide bond either as a monomer (monoubiquitin), a polymer linked via different Lys residues of the ubiquitin (polyubiquitin chains) or a linear polymer linked via the initiator Met of the ubiquitin (linear polyubiquitin ch…						your network has significantly more interactions
RPS8	NSFL1C	IGKV2−40	CLTC					TCP1	T-complex protein 1 subunit alpha; Component of the chaperonin-containing T-complex (TRiC), a molecular chaperone complex that assists the folding of proteins upon ATP hydrolysis. The TRiC complex mediates the folding of WRAP53/TCAB1, thereby regulating telomere maintenance. As part of the TRiC complex may play a role in the assembly of BBSome, a complex involved in ciliogenesis regulating transp…						than expected (what does that mean?)
LCN1	GOT2	TTR	UBB					PTBP1	Polypyrimidine tract-binding protein 1; Plays a role in pre-mRNA splicing and in the regulation of alternative splicing events. Activates exon skipping of its own pre- mRNA during muscle cell differentiation. Binds to the polypyrimidine tract of introns. May promote RNA looping when bound to two separate polypyrimidine tracts in the same pre-mRNA. May promote the binding of U2 snRNP to pre-mRNA. …						Functional enrichments in your network
	RPS8	FN1	CFL1					CFL1	Cofilin-1; Binds to F-actin and exhibits pH-sensitive F-actin depolymerizing activity. Regulates actin cytoskeleton dynamics. Important for normal progress through mitosis and normal cytokinesis. Plays a role in the regulation of cell morphology and cytoskeletal organization. Required for the up-regulation of atypical chemokine receptor ACKR2 from endosomal compartment to cell membrane, increasin…						explain columns
	CALU	ESD	AHSP					CCT4	T-complex protein 1 subunit delta; Component of the chaperonin-containing T-complex (TRiC), a molecular chaperone complex that assists the folding of proteins upon ATP hydrolysis. The TRiC complex mediates the folding of WRAP53/TCAB1, thereby regulating telomere maintenance. As part of the TRiC complex may play a role in the assembly of BBSome, a complex involved in ciliogenesis regulating transp…						Biological Process (Gene Ontology)
	CCT4	IGFBP6	HNRNPH1					LCN1	Lipocalin-1; Could play a role in taste reception. Could be necessary for the concentration and delivery of sapid molecules in the gustatory system. Can bind various ligands, with chemical structures ranging from lipids and retinoids to the macrocyclic antibiotic rifampicin and even to microbial siderophores. Exhibits an extremely wide ligand pocket; Belongs to the calycin superfamily. Lipocalin …						GO-term
	LMNA	MAN1A1	RPLP0					RACK1	Receptor of activated protein C kinase 1, N-terminally processed; Scaffolding protein involved in the recruitment, assembly and/or regulation of a variety of signaling molecules. Interacts with a wide variety of proteins and plays a role in many cellular processes. Component of the 40S ribosomal subunit involved in translational repression. Involved in the initiation of the ribosome quality contr…						description
	RACK1	COMP	TMSB4X					EIF2S3	Eukaryotic translation initiation factor 2 subunit 3; As a subunit of eukaryotic initiation factor 2 (eIF2), involved in the early steps of protein synthesis. In the presence of GTP, eIF2 forms a ternary complex with initiator tRNA Met-tRNAi and then recruits the 40S ribosomal complex, a step that determines the rate of protein translation. This step is followed by mRNA binding to form the 43S pr…						count in network
	IGHV1−3	F9	PSMA3					IGF1	Insulin-like growth factor I; The insulin-like growth factors, isolated from plasma, are structurally and functionally related to insulin but have a much higher growth-promoting activity. May be a physiological regulator of [1-14C]- 2-deoxy-D-glucose (2DG) transport and glycogen synthesis in osteoblasts. Stimulates glucose transport in bone-derived osteoblastic (PyMS) cells and is effective at mu…						strength
	IGHV4−34	DCD	CALU					UBE2L3	Ubiquitin conjugating enzyme E2 L3. (212 aa)						false discovery rate
	LCN1	LCN1	LCN1					PSMD5	26S proteasome non-ATPase regulatory subunit 5; Acts as a chaperone during the assembly of the 26S proteasome, specifically of the base subcomplex of the PA700/19S regulatory complex (RC). In the initial step of the base subcomplex assembly is part of an intermediate PSMD5:PSMC2:PSMC1:PSMD2 module which probably assembles with a PSMD10:PSMC4:PSMC5:PAAF1 module followed by dissociation of PSMD5. (…						GO:0008152
								PSMA5	Proteasome subunit alpha type-5; Component of the 20S core proteasome complex involved in the proteolytic degradation of most intracellular proteins. This complex plays numerous essential roles within the cell by associating with different regulatory particles. Associated with two 19S regulatory particles, forms the 26S proteasome and thus participates in the ATP- dependent degradation of ubiquit…						Metabolic process
								HSD17B10	3-hydroxyacyl-CoA dehydrogenase type-2; Mitochondrial dehydrogenase that catalyzes the beta-oxidation at position 17 of androgens and estrogens and has 3-alpha- hydroxysteroid dehydrogenase activity with androsterone. Catalyzes the third step in the beta-oxidation of fatty acids. Carries out oxidative conversions of 7-alpha-OH and 7-beta-OH bile acids. Also exhibits 20-beta-OH and 21-OH dehydroge…						37 of 7988
								PSMA3	Proteasome subunit alpha type-3; Component of the 20S core proteasome complex involved in the proteolytic degradation of most intracellular proteins. This complex plays numerous essential roles within the cell by associating with different regulatory particles. Associated with two 19S regulatory particles, forms the 26S proteasome and thus participates in the ATP- dependent degradation of ubiquit…						00:27:00
								NPC2	NPC intracellular cholesterol transporter 2; Intracellular cholesterol transporter which acts in concert with NPC1 and plays an important role in the egress of cholesterol from the lysosomal compartment. Unesterified cholesterol that has been released from LDLs in the lumen of the late endosomes/lysosomes is transferred by NPC2 to the cholesterol-binding pocket in the N-terminal domain of NPC1. M…						0.0798611
								PPIA	Peptidyl-prolyl cis-trans isomerase A, N-terminally processed; PPIases accelerate the folding of proteins. It catalyzes the cis-trans isomerization of proline imidic peptide bonds in oligopeptides. (165 aa)						GO:0071704
								NSFL1C	NSFL1 cofactor p47; Reduces the ATPase activity of VCP (By similarity). Necessary for the fragmentation of Golgi stacks during mitosis and for VCP- mediated reassembly of Golgi stacks after mitosis (By similarity). May play a role in VCP-mediated formation of transitional endoplasmic reticulum (tER) (By similarity). Inhibits the activity of CTSL (in vitro). Together with UBXN2B/p37, regulates the…						Organic substance metabolic process
								AHCY	Adenosylhomocysteinase; Adenosylhomocysteine is a competitive inhibitor of S- adenosyl-L-methionine-dependent methyl transferase reactions; therefore adenosylhomocysteinase may play a key role in the control of methylations via regulation of the intracellular concentration of adenosylhomocysteine. (432 aa)						34 of 7522
								SYNCRIP	Heterogeneous nuclear ribonucleoprotein Q; Heterogenous nuclear ribonucleoprotein (hnRNP) implicated in mRNA processing mechanisms. Component of the CRD-mediated complex that promotes MYC mRNA stability. Isoform 1, isoform 2 and isoform 3 are associated in vitro with pre-mRNA, splicing intermediates and mature mRNA protein complexes. Isoform 1 binds to apoB mRNA AU-rich sequences. Isoform 1 is pa…						00:26:00
								IGFBP6	Insulin-like growth factor-binding protein 6; IGF-binding proteins prolong the half-life of the IGFs and have been shown to either inhibit or stimulate the growth promoting effects of the IGFs on cell culture. They alter the interaction of IGFs with their cell surface receptors. (240 aa)						0.265278
								TTR	Transthyretin; Thyroid hormone-binding protein. Probably transports thyroxine from the bloodstream to the brain. (147 aa)						GO:0044238
								PA2G4	Proliferation-associated protein 2G4; May play a role in a ERBB3-regulated signal transduction pathway. Seems be involved in growth regulation. Acts a corepressor of the androgen receptor (AR) and is regulated by the ERBB3 ligand neuregulin-1/heregulin (HRG). Inhibits transcription of some E2F1- regulated promoters, probably by recruiting histone acetylase (HAT) activity. Binds RNA. Associates wi…						Primary metabolic process
								ATIC	Bifunctional purine biosynthesis protein PURH, N-terminally processed; Bifunctional enzyme that catalyzes 2 steps in purine biosynthesis; Belongs to the PurH family. (592 aa)						33 of 7156
								HSPA9	Stress-70 protein, mitochondrial; Chaperone protein which plays an important role in mitochondrial iron-sulfur cluster (ISC) biogenesis. Interacts with and stabilizes ISC cluster assembly proteins FXN, NFU1, NFS1 and ISCU. Regulates erythropoiesis via stabilization of ISC assembly. May play a role in the control of cell proliferation and cellular aging (By similarity). Belongs to the heat shock p…						00:27:00
								CLTC	Clathrin heavy chain 1; Clathrin is the major protein of the polyhedral coat of coated pits and vesicles. Two different adapter protein complexes link the clathrin lattice either to the plasma membrane or to the trans- Golgi network. Acts as component of the TACC3/ch-TOG/clathrin complex proposed to contribute to stabilization of kinetochore fibers of the mitotic spindle by acting as inter-microt…						0.265278
								GOT2	Aspartate aminotransferase, mitochondrial; Catalyzes the irreversible transamination of the L-tryptophan metabolite L-kynurenine to form kynurenic acid (KA). Plays a key role in amino acid metabolism. Important for metabolite exchange between mitochondria and cytosol. Facilitates cellular uptake of long-chain free fatty acids; Belongs to the class-I pyridoxal-phosphate-dependent aminotransferase …						GO:0006807
								PCMT1	Protein-L-isoaspartate(D-aspartate) O-methyltransferase; Catalyzes the methyl esterification of L-isoaspartyl and D- aspartyl residues in peptides and proteins that result from spontaneous decomposition of normal L-aspartyl and L-asparaginyl residues. It plays a role in the repair and/or degradation of damaged proteins. Acts on EIF4EBP2, microtubule-associated protein 2, calreticulin, clathrin li…						Nitrogen compound metabolic process
								AHSP	Alpha-hemoglobin-stabilizing protein; Acts as a chaperone to prevent the harmful aggregation of alpha-hemoglobin during normal erythroid cell development. Specifically protects free alpha-hemoglobin from precipitation. It is predicted to modulate pathological states of alpha-hemoglobin excess such as beta- thalassemia; Belongs to the AHSP family. (102 aa)						32 of 6643
								MAN1A1	Mannosyl-oligosaccharide 1,2-alpha-mannosidase IA; Involved in the maturation of Asn-linked oligosaccharides. Progressively trim alpha-1,2-linked mannose residues from Man(9)GlcNAc(2) to produce Man(5)GlcNAc(2); Belongs to the glycosyl hydrolase 47 family. (653 aa)						00:29:00
								RPLP0	60S acidic ribosomal protein P0; Ribosomal protein P0 is the functional equivalent of E.coli protein L10. (317 aa)						0.234028
								YWHAQ	14-3-3 protein theta; Adapter protein implicated in the regulation of a large spectrum of both general and specialized signaling pathways. Binds to a large number of partners, usually by recognition of a phosphoserine or phosphothreonine motif. Binding generally results in the modulation of the activity of the binding partner. Negatively regulates the kinase activity of PDPK1; Belongs to the 14-3…						GO:1901564
								RPL9	Ribosomal protein L9. (192 aa)						Organonitrogen compound metabolic process
								LGALS1	Galectin-1; Lectin that binds beta-galactoside and a wide array of complex carbohydrates. Plays a role in regulating apoptosis, cell proliferation and cell differentiation. Inhibits CD45 protein phosphatase activity and therefore the dephosphorylation of Lyn kinase. Strong inducer of T-cell apoptosis. (135 aa)						28 of 4981
								DCD	Survival-promoting peptide; DCD-1 displays antimicrobial activity thereby limiting skin infection by potential pathogens in the first few hours after bacterial colonization. Highly effective against E.coli, E.faecalis, S.aureus and C.albicans. Optimal pH and salt concentration resemble the conditions in sweat. Also exhibits proteolytic activity, cleaving on the C- terminal side of Arg and, to a l…						00:35:00
								TMSB4X	Hematopoietic system regulatory peptide; Plays an important role in the organization of the cytoskeleton (By similarity). Binds to and sequesters actin monomers (G actin) and therefore inhibits actin polymerization. (44 aa)						0.121528
								RPS8	Ribosomal protein S8; Belongs to the eukaryotic ribosomal protein eS8 family. (208 aa)						GO:0065008
															Regulation of biological quality
															22 of 3654
															00:38:00
															0.269444
															GO:1904951
															Positive regulation of establishment of protein localization
															7 of 319
															0.0659722
															0.269444
															GO:0006457
															Protein folding
															6 of 215
															01:05:00
															0.269444
															GO:0002181
															Cytoplasmic translation
															5 of 123
															01:21:00
															0.269444
															(less ...)
															Molecular Function (Gene Ontology)
															GO-term
															description
															count in network
															strength
															false discovery rate
															GO:0005488
															Binding
															45 of 12838
															00:15:00
															0.107639
															GO:0005515
															Protein binding
															33 of 7242
															00:26:00
															0.107639
															GO:0003723
															RNA binding
															22 of 1672
															0.05
															7.58e-08
															GO:0050839
															Cell adhesion molecule binding
															9 of 560
															0.05625
															0.107639
															GO:0031625
															Ubiquitin protein ligase binding
															7 of 299
															0.0673611
															0.107639
															GO:0051082
															Unfolded protein binding
															6 of 115
															01:32:00
															0.0013
															GO:0044183
															Protein folding chaperone
															4 of 53
															01:48:00
															0.107639
															GO:0140662
															ATP-dependent protein folding chaperone
															3 of 31
															01:59:00
															0.309722
															GO:0097718
															Disordered domain specific binding
															3 of 34
															01:55:00
															0.327083
															(less ...)
															Cellular Component (Gene Ontology)
															GO-term
															description
															count in network
															strength
															false discovery rate
															GO:0043227
															Membrane-bounded organelle
															46 of 13188
															00:15:00
															0.00080
															GO:0005737
															Cytoplasm
															43 of 12056
															00:16:00
															0.0031
															GO:0005576
															Extracellular region
															39 of 4175
															00:57:00
															1.66e-15
															GO:0005615
															Extracellular space
															37 of 3247
															0.0458333
															5.83e-17
															GO:0031982
															Vesicle
															36 of 3957
															00:56:00
															4.10e-13
															GO:0070062
															Extracellular exosome
															33 of 2096
															00:08:00
															1.15e-17
															GO:0032991
															Protein-containing complex
															30 of 5506
															00:34:00
															0.00023
															GO:0070013
															Intracellular organelle lumen
															30 of 5660
															00:33:00
															0.00037
															GO:0005829
															Cytosol
															29 of 5438
															00:33:00
															0.00045
															GO:0012505
															Endomembrane system
															25 of 4721
															00:33:00
															0.0031
															GO:0031410
															Cytoplasmic vesicle
															19 of 2482
															00:49:00
															0.00045
															GO:0030141
															Secretory granule
															12 of 873
															0.0513889
															0.00023
															GO:0034774
															Secretory granule lumen
															11 of 321
															01:14:00
															1.08e-07
															GO:0005925
															Focal adhesion
															8 of 416
															0.0618056
															0.00086
															GO:0031012
															Extracellular matrix
															7 of 552
															0.0493056
															0.154167
															GO:0005788
															Endoplasmic reticulum lumen
															6 of 312
															0.0618056
															0.0086
															GO:0062023
															Collagen-containing extracellular matrix
															6 of 407
															0.0534722
															0.178472
															GO:0042470
															Melanosome
															5 of 109
															01:27:00
															0.00086
															GO:0031093
															Platelet alpha granule lumen
															4 of 66
															01:39:00
															0.0022
															GO:0022626
															Cytosolic ribosome
															4 of 101
															01:02:00
															0.0086
															GO:1905369
															Endopeptidase complex
															4 of 104
															01:19:00
															0.0092
															GO:1904813
															ficolin-1-rich granule lumen
															4 of 124
															01:11:00
															0.109028
															GO:0005775
															Vacuolar lumen
															4 of 175
															0.0666667
															0.325
															GO:0000502
															Proteasome complex
															3 of 61
															01:03:00
															0.178472
															GO:0016942
															Insulin-like growth factor binding protein complex
															2 of 5
															02:21:00
															0.0086
															GO:0019773
															Proteasome core complex, alpha-subunit complex
															2 of 8
															02:00:00
															0.109028
															GO:0002199
															Zona pellucida receptor complex
															2 of 8
															02:00:00
															0.109028
															GO:0005832
															Chaperonin-containing T-complex
															2 of 10
															0.104861
															0.146528
															(less ...)
															Reference publications (PubMed)
															publication
															(year) title
															count in network
															strength
															false discovery rate
															PMID:32987677
															(2020) Exosome Composition and Seminal Plasma Proteome: A Promising Source of Biomarkers of Male Infertility.
															8 of 129
															01:04:00
															0.0043
															PMID:31151297
															(2019) Identification of Proteins Differentially Expressed by Adipose-derived Mesenchymal Stem Cells Isolated from Immunodeficient Mice.
															8 of 144
															01:35:00
															0.0043
															PMID:30302013
															(2018) Porcine Reproductive and Respiratory Syndrome Virus strains with Higher Virulence Cause Marked Protein Profile Changes in MARC-145 Cells.
															8 of 174
															01:27:00
															0.0043
															PMID:21939520
															(2011) Network analysis of quantitative proteomics on asthmatic bronchi: effects of inhaled glucocorticoid treatment.
															7 of 80
															01:55:00
															0.0043
															PMID:20140087
															(2010) Comprehensive identification and modified-site mapping of S-nitrosylated targets in prostate epithelial cells.
															7 of 91
															01:49:00
															0.0043
															PMID:32973414
															(2020) A proteomic repertoire of autoantigens identified from the classic autoantibody clinical test substrate HEp-2 cells.
															7 of 109
															01:41:00
															0.0043
															PMID:26358502
															(2016) HSP90AB1: Helping the good and the bad.
															7 of 128
															01:34:00
															0.0087
															PMID:33368564
															(2021) Mass-spectrometry analysis of the human pineal proteome during night and day and in autism.
															7 of 131
															01:33:00
															0.0087
															PMID:33546239
															(2021) Proteomic Characterization of Two Extracellular Vesicle Subtypes Isolated from Human Glioblastoma Stem Cell Secretome by Sequential Centrifugal Ultrafiltration.
															6 of 38
															01:08:00
															0.0043
															PMID:23443080
															(2012) Cancer cell response to anthracyclines effects: mysteries of the hidden proteins associated with these drugs.
															6 of 44
															0.0930556
															0.0043
															PMID:22144964
															(2011) Application for proteomic techniques in studying osteoarthritis: a review.
															6 of 47
															0.0909722
															0.0043
															PMID:31442208
															(2019) Quantitative analysis of the human ovarian carcinoma mitochondrial phosphoproteome.
															6 of 57
															0.0854167
															0.0043
															PMID:33330709
															(2020) Protein Cargo of Extracellular Vesicles From Bovine Follicular Fluid and Analysis of Their Origin From Different Ovarian Cells.
															6 of 71
															01:53:00
															0.0080
															PMID:28686225
															(2017) Retrospective Proteomic Screening of 100 Breast Cancer Tissues.
															6 of 96
															01:04:00
															0.151389
															PMID:30535257
															(2019) Small Extracellular Vesicles in Rat Serum Contain Astrocyte-Derived Protein Biomarkers of Repetitive Stress.
															6 of 115
															01:32:00
															0.244444
															PMID:27571357
															(2016) Protein Co-Expression Analysis as a Strategy to Complement a Standard Quantitative Proteomics Approach: Case of a Glioblastoma Multiforme Study.
															6 of 124
															01:29:00
															0.320139
															PMID:28535796
															(2017) Identification of EML4-ALK as an alternative fusion gene in epithelioid inflammatory myofibroblastic sarcoma.
															5 of 16
															02:01:00
															0.0043
															PMID:24165797
															(2013) Inhibition of the hypoxia-inducible factor pathway by a G-quadruplex binding small molecule.
															5 of 20
															02:00:00
															0.0043
															PMID:27639450
															(2016) A novel mouse model for the identification of thioredoxin-1 protein interactions.
															5 of 24
															0.105556
															0.0043
															PMID:21781345
															(2011) Sustained productivity in recombinant Chinese hamster ovary (CHO) cell lines: proteome analysis of the molecular basis for a process-related phenotype.
															5 of 24
															0.105556
															0.0043
															PMID:34737357
															(2022) Comparison of viral RNA-host protein interactomes across pathogenic RNA viruses informs rapid antiviral drug discovery for SARS-CoV-2.
															5 of 31
															0.0979167
															0.0070
															PMID:31712650
															(2019) Identification of key regulators in prostate cancer from gene expression datasets of patients.
															5 of 32
															01:08:00
															0.0076
															PMID:25177543
															(2013) Bioinformatic Analysis of Differential Protein Expression in Calu-3 Cells Exposed to Carbon Nanotubes.
															5 of 34
															0.0951389
															0.0087
															PMID:32778764
															(2020) Impaired chondrocyte U3 snoRNA expression in osteoarthritis impacts the chondrocyte protein translation apparatus.
															5 of 37
															0.0930556
															0.0729167
															PMID:15598346
															(2004) Expressional patterns of chaperones in ten human tumor cell lines.
															5 of 38
															0.0916667
															0.0763889
															PMID:31969994
															(2020) Thermotolerance and plasticity of camel somatic cells exposed to acute and chronic heat stress.
															5 of 40
															01:07:00
															0.0930556
															PMID:29924966
															(2018) A Proteomic Variant Approach (ProVarA) for Personalized Medicine of Inherited and Somatic Disease.
															5 of 40
															01:07:00
															0.0930556
															PMID:21318169
															(2010) Regulation of Proteome Maintenance Gene Expression by Activators of Peroxisome Proliferator-Activated Receptor alpha.
															5 of 44
															0.0875
															0.116667
															PMID:22357162
															(2012) Protein-based identification of quantitative trait loci associated with malignant transformation in two HER2+ cellular models of breast cancer.
															5 of 45
															0.0868056
															0.125
															PMID:23946791
															(2013) Proteomic analysis of protein expression profiles during hyperthermia-induced apoptosis in Tca8113 cells.
															5 of 48
															0.0847222
															0.151389
															PMID:34208880
															(2021) Applied Proteomics in One Health.
															5 of 51
															01:06:00
															0.170139
															PMID:33802593
															(2021) Nitrosative Redox Homeostasis and Antioxidant Response Defense in Disused Vastus lateralis Muscle in Long-Term Bedrest (Toulouse Cocktail Study).
															5 of 51
															01:06:00
															0.170139
															PMID:33343583
															(2020) Protein Biomarkers in Uveitis.
															5 of 50
															01:06:00
															0.159028
															PMID:27897204
															(2016) Human mitochondrial transcriptional factor A breaks the mitochondria-mediated vicious cycle in Alzheimers disease.
															5 of 54
															01:57:00
															0.196528
															PMID:35215780
															(2022) RNA-Binding Proteins as Regulators of Internal Initiation of Viral mRNA Translation.
															5 of 56
															01:56:00
															0.219444
															PMID:33053689
															(2020) Sequenced Combinations of Cisplatin and Selected Phytochemicals towards Overcoming Drug Resistance in Ovarian Tumour Models.
															5 of 56
															01:56:00
															0.219444
															PMID:19253283
															(2009) Preliminary quantitative profile of differential protein expression between rat L6 myoblasts and myotubes by stable isotope labeling with amino acids in cell culture.
															5 of 55
															01:56:00
															0.20625
															PMID:19603826
															(2009) Quantification of protein expression changes in the aging left ventricle of Rattus norvegicus.
															5 of 58
															01:54:00
															0.239583
															PMID:27770278
															(2017) Comprehensive proteome profiling of glioblastoma-derived extracellular vesicles identifies markers for more aggressive disease.
															5 of 61
															01:52:00
															0.272917
															PMID:31726744
															(2019) Proteomics Recapitulates Ovarian Proteins Relevant to Puberty and Fertility in Brahman Heifers (Bos indicus L.).
															5 of 63
															01:05:00
															0.289583
															PMID:26306748
															(2016) Global Cell Proteome Profiling, Phospho-signaling and Quantitative Proteomics for Identification of New Biomarkers in Acute Myeloid Leukemia Patients.
															5 of 66
															01:48:00
															0.3375
															PMID:18335753
															(2007) [Identification of tumor-associated proteins in laryngeal squamous cell carcinoma by proteomics].
															4 of 11
															02:16:00
															0.0087
															PMID:24875859
															(2014) Inflammatory myofibroblastic tumors harbor multiple potentially actionable kinase fusions.
															4 of 12
															02:13:00
															0.0729167
															PMID:35308527
															(2022) Inflammatory Myofibroblastic Tumor of the Urinary Bladder: An 11-Year Retrospective Study From a Single Center.
															4 of 14
															02:06:00
															0.0993056
															PMID:33042285
															(2020) Analysis of mesenchymal stem cell proteomes in situ in the ischemic heart.
															4 of 14
															02:06:00
															0.0993056
															PMID:25549220
															(2015) Comparative proteomic analysis of proteins expression changes in the mammary tissue of cows infected with Escherichia coli mastitis.
															4 of 14
															02:06:00
															0.0993056
															PMID:25347775
															(2014) Pharmacological inhibition of dynamin II reduces constitutive protein secretion from primary human macrophages.
															4 of 15
															02:03:00
															0.113194
															PMID:34203606
															(2021) Inflammatory Myofibroblastic Tumor of the Upper Airways Harboring a New TRAF3-ALK Fusion Transcript.
															4 of 16
															02:00:00
															0.128472
															PMID:35237506
															(2022) Durable Clinical Response to ALK Tyrosine Kinase Inhibitors in Epithelioid Inflammatory Myofibroblastic Sarcoma Harboring PRRC2B-ALK Rearrangement: A Case Report.
															4 of 17
															0.109722
															0.151389
															PMID:32695536
															(2020) Inflammatory Myofibroblastic Tumor: A Rare Presentation and an Effective Treatment with Crizotinib.
															4 of 17
															0.109722
															0.151389
															PMID:25723109
															(2015) Molecular characterization of inflammatory myofibroblastic tumors with frequent ALK and ROS1 gene fusions and rare novel RET rearrangement.
															4 of 17
															0.109722
															0.151389
															PMID:24260741
															(2013) Proteomic profiling reveals upregulated protein expression of hsp70 in keloids.
															4 of 17
															0.109722
															0.151389
															PMID:12833515
															(2003) Proteome analysis of dermal fibroblasts cultured in vitro from human healthy subjects of different ages.
															4 of 17
															0.109722
															0.151389
															PMID:24641763
															(2014) Vitamin D receptor regulates intestinal proteins involved in cell proliferation, migration and stress response.
															4 of 19
															0.10625
															0.175
															PMID:28362576
															(2017) Ambra1 spatially regulates Src activity and SrcFAK-mediated cancer cell invasion via trafficking networks.
															4 of 20
															0.104861
															0.196528
															PMID:30348749
															(2018) EHD2 is a mechanotransducer connecting caveolae dynamics with gene transcription.
															4 of 21
															0.102778
															0.219444
															PMID:21791187
															(2011) Tear lipocalin: structure and function.
															4 of 21
															0.102778
															0.219444
															PMID:33987944
															(2021) Proteomic and metabolomic investigation of serum lactate dehydrogenase elevation in COVID-19 patients.
															4 of 22
															0.101389
															0.239583
															PMID:22210044
															(2012) Comparative proteomic analysis of a cytosolic fraction from beta3 integrin-deficient cells.
															4 of 22
															0.101389
															0.239583
															PMID:24458371
															(2014) Altered proteostasis in aging and heat shock response in C. elegans revealed by analysis of the global and de novo synthesized proteome.
															4 of 23
															0.1
															0.256944
															PMID:34011083
															(2021) ALK-negative lung inflammatory myofibroblastic tumor in a young adult: A case report and literature review of molecular alterations.
															4 of 24
															0.0993056
															0.289583
															PMID:33277589
															(2020) An integrated approach to biomarker discovery reveals gene signatures highly predictive of cancer progression.
															4 of 24
															0.0993056
															0.289583
															PMID:31385466
															(2020) Alterations of Spermatozoa Proteomic Profile in Men with Hodgkins Disease Prior to Cancer Therapy.
															4 of 24
															0.0993056
															0.289583
															PMID:21857917
															(2011) RPS3a over-expressed in HBV-associated hepatocellular carcinoma enhances the HBx-induced NF-kappaB signaling via its novel chaperoning function.
															4 of 24
															0.0993056
															0.289583
															PMID:21708182
															(2011) Aniline-induced nitrosative stress in rat spleen: proteomic identification of nitrated proteins.
															4 of 24
															0.0993056
															0.289583
															PMID:29149195
															(2017) Age of heart disease presentation and dysmorphic nuclei in patients with LMNA mutations.
															3 of 3
															02:06:00
															0.175
															PMID:28218749
															(2017) Mechanistic basis for the recognition of a misfolded protein by the molecular chaperone Hsp90.
															3 of 3
															02:06:00
															0.175
															PMID:26976750
															(2016) Alterations of proteins in MDCK cells during acute potassium deficiency.
															3 of 4
															02:48:00
															0.239583
															PMID:29760951
															(2018) Molecular functional analyses revealed essential roles of HSP90 and lamin AC in growth, migration, and self-aggregation of dermal papilla cells.
															3 of 5
															02:38:00
															0.320139
															PMID:20102621
															(2010) Exocytosis and protein secretion in Trypanosoma.
															3 of 5
															02:38:00
															0.320139
															(less ...)
															Reactome Pathways
															pathway
															description
															count in network
															strength
															false discovery rate
															HSA-392499
															Metabolism of proteins
															20 of 1917
															0.0430556
															2.42e-05
															HSA-1643685
															Disease
															18 of 1702
															0.04375
															2.77e-05
															HSA-168256
															Immune System
															18 of 1979
															00:56:00
															9.21e-05
															HSA-1430728
															Metabolism
															15 of 2092
															00:46:00
															0.0026
															HSA-162582
															Signal Transduction
															14 of 2540
															00:35:00
															0.232639
															(more ...)
															WikiPathways
															pathway
															description
															count in network
															strength
															false discovery rate
															WP3888
															VEGFA-VEGFR2 signaling
															8 of 428
															0.0611111
															0.0084
															WP183
															Proteasome degradation
															4 of 62
															01:41:00
															0.0084
															Tissue expression (TISSUES)
															tissue
															description
															count in network
															strength
															false discovery rate
															BTO:0001489
															Whole body
															49 of 13099
															00:18:00
															1.44e-07
															BTO:0000522
															Gland
															44 of 7004
															00:04:00
															1.29e-12
															BTO:0001488
															Endocrine gland
															42 of 6403
															00:42:00
															4.96e-12
															BTO:0001491
															Viscus
															41 of 5378
															00:49:00
															1.55e-13
															BTO:0000083
															Female reproductive system
															39 of 6111
															00:41:00
															4.61e-10
															(more ...)
															Subcellular localization (COMPARTMENTS)
															compartment
															description
															count in network
															strength
															false discovery rate
															GOCC:0110165
															Cellular anatomical entity
															48 of 14060
															00:14:00
															0.00023
															GOCC:0005622
															Intracellular
															43 of 11512
															00:18:00
															0.0012
															GOCC:0005737
															Cytoplasm
															41 of 8195
															00:03:00
															1.37e-06
															GOCC:0043226
															Organelle
															38 of 10113
															00:18:00
															0.0916667
															GOCC:0043229
															Intracellular organelle
															36 of 9609
															00:18:00
															0.195833
															(more ...)
															Annotated Keywords (UniProt)
															keyword
															description
															count in network
															strength
															false discovery rate
															KW-0007
															Acetylation
															33 of 3362
															00:06:00
															6.39e-12
															KW-0964
															Secreted
															15 of 1839
															00:52:00
															0.0044
															KW-1017
															Isopeptide bond
															13 of 1717
															00:48:00
															0.208333
															KW-0687
															Ribonucleoprotein
															7 of 278
															01:01:00
															0.0021
															KW-0143
															Chaperone
															6 of 197
															01:09:00
															0.0024
															Statistical background
															For the above enrichment analysis,
															the following statistical background
															is assumed:
															ADD BACKGROUND UPDATE
															Save / Export
															Biological Process (Gene Ontology)
															download
															9 GO-terms significantly enriched; file-format: tab-delimited
															Molecular Function (Gene Ontology)
															download
															9 GO-terms significantly enriched; file-format: tab-delimited
															Cellular Component (Gene Ontology)
															download
															28 GO-terms significantly enriched; file-format: tab-delimited
															Reference publications (PubMed)
															download
															70 publications significantly enriched; file-format: tab-delimited
															Reactome Pathways
															download
															125 pathways significantly enriched; file-format: tab-delimited
															WikiPathways
															download
															2 pathways significantly enriched; file-format: tab-delimited
															Tissue expression (TISSUES)
															download
															83 tissues significantly enriched; file-format: tab-delimited
															Subcellular localization (COMPARTMENTS)
															download
															26 compartments significantly enriched; file-format: tab-delimited
															Annotated Keywords (UniProt)
															download
															5 keywords significantly enriched; file-format: tab-delimited
															All enriched terms (without PubMed)
															download
															287 enriched terms in 8 categories; file-format: tab-delimited
															Selected terms only
															download
															no enriched terms selected (click on any term above to select)
															Table display settings

## Sheet: projection analysis serum
Pain detect significant	WOMAC Stiffness	WOMAC pain	WOMAC Activity
C8A	FCGR3A	CLEC3B	BTD
IGHD	ATRN	HRG	CFB
IGKV1−39	SELL	C8A	CLEC3B
FCN2	BTD	BCHE	FCN2
IGLV3−9	FCN2	CPB2	BCHE
IGHV3−38	VTN	FCN2	CPB2
AZGP1	IGHV3−38	BTD	PON3
VTN	C8A	ATRN	ATRN
CFI	ALDOA	VTN	HRG
	MSN	IGLV3−9	SERPINA6
	NPM1	IGLV1−51	SELL
	IGHV3OR16−12	IGLV6−57	C8A
		IGHV3−15	IGKV1−39
			IGHV3−38
			IGLV3−9
			IGLV1−51
			IGHV3OR16−12

## Sheet: Comparison projection analysis
SF						serum
Pain detect significant	WOMAC Stiffness	WOMAC pain	WOMAC Function			Pain detect significant	WOMAC Stiffness	WOMAC pain	WOMAC Function
PNP	PSMA3	PI16	PI16			C8A	FCGR3A	CLEC3B	BTD
TCP1	RPLP0	AHSP	PA2G4			IGHD	ATRN	HRG	CFB
HSPA9	AHSP	RPS8	NPC2			IGKV1−39	SELL	C8A	CLEC3B
UBB	YWHAQ	CALU	IGKV2−40			FCN2	BTD	BCHE	FCN2
PI16	PSMD5	CLTC	PSMD5			IGLV3−9	FCN2	CPB2	BCHE
RPLP0	SYNCRIP	HSD17B10	AHCY			IGHV3−38	VTN	FCN2	CPB2
HNRNPH1	PI16	PA2G4	ATIC			AZGP1	IGHV3−38	BTD	PON3
PTBP1	RPL9P8	RACK1	HSD17B10			VTN	C8A	ATRN	ATRN
HSD17B10	PPIA	PCMT1	LGALS1			CFI	ALDOA	VTN	HRG
AHSG	UBE2L3	LGALS1	HSP90AA1				MSN	IGLV3−9	SERPINA6
CALU	MAN1A1	IGF1	PCMT1				NPM1	IGLV1−51	SELL
CCT4	PCMT1	AHSG	PSMA5				IGHV3OR16−12	IGLV6−57	C8A
EIF2S3	AHSG	VASN	LMNA					IGHV3−15	IGKV1−39
CLTC	HIST1H1C	LMNA	AHSG						IGHV3−38
CFL1	PSMA5	PSMD5	EIF2S3						IGLV3−9
RPS8	NSFL1C	IGKV2−40	CLTC						IGLV1−51
LCN1	GOT2	TTR	UBB						IGHV3OR16−12
	RPS8	FN1	CFL1
	CALU	ESD	AHSP
	CCT4	IGFBP6	HNRNPH1
	LMNA	MAN1A1	RPLP0
	RACK1	COMP	TMSB4X
	IGHV1−3	F9	PSMA3
	IGHV4−34	DCD	CALU
	LCN1	LCN1	LCN1

## Sheet: Effect score
Effect score SF	Effect score serum
SERPINA6	FCGBP
SBSN
LTF
PEPD
ACTA2
F13A1
VTN
PSMD10
A1BG
SERPINA7
CLEC3B
CTSD
AGT
IGHV5−51
SERPINB3
IGHV4−4
TNXB
NPC2
IGKV1−27
IGLV1−51
FABP5
FGL2
SERPINF1
SERPINC1
SERPINA4
YWHAQ
IGHV1OR15−1
ALDOC
IGHV1−8

## Sheet: DIABLO
SF	serum
CTSD	VWF					Serum
PSMD10	LBP							VWF	Von Willebrand antigen 2; Important in the maintenance of hemostasis, it promotes adhesion of platelets to the sites of vascular injury by forming a molecular bridge between sub-endothelial collagen matrix and platelet- surface receptor complex GPIb-IX-V. Also acts as a chaperone for coagulation factor VIII, delivering it to the site of injury, stabilizing its heterodimeric structure and protecti…
SERPINB3	FCGBP							LBP	Lipopolysaccharide-binding protein; Plays a role in the innate immune response. Binds to the lipid A moiety of bacterial lipopolysaccharides (LPS), a glycolipid present in the outer membrane of all Gram-negative bacteria. Acts as an affinity enhancer for CD14, facilitating its association with LPS. Promotes the release of cytokines in response to bacterial lipopolysaccharide. (481 aa)
S100A9	IGHV1OR15−1							DBH	Soluble dopamine beta-hydroxylase; Conversion of dopamine to noradrenaline. (617 aa)
SBSN	APOA1							FCGBP	IgGFc-binding protein; May be involved in the maintenance of the mucosal structure as a gel-like component of the mucosa. (4204 aa)
IGHV5−51	DBH							APOA1	Truncated apolipoprotein A-I; Participates in the reverse transport of cholesterol from tissues to the liver for excretion by promoting cholesterol efflux from tissues and by acting as a cofactor for the lecithin cholesterol acyltransferase (LCAT). As part of the SPAP complex, activates spermatozoa motility. (267 aa)
SERPINA4
CLEC3B
SERPINF1
						SF
								PSMD10	26S proteasome non-ATPase regulatory subunit 10; Acts as a chaperone during the assembly of the 26S proteasome, specifically of the PA700/19S regulatory complex (RC). In the initial step of the base subcomplex assembly is part of an intermediate PSMD10:PSMC4:PSMC5:PAAF1 module which probably assembles with a PSMD5:PSMC2:PSMC1:PSMD2 module. Independently of the proteasome, regulates EGF-induced AK…
								CTSD	Cathepsin D heavy chain; Acid protease active in intracellular protein breakdown. Plays a role in APP processing following cleavage and activation by ADAM30 which leads to APP degradation. Involved in the pathogenesis of several diseases such as breast cancer and possibly Alzheimer disease. (412 aa)
								SBSN	Suprabasin. (590 aa)
								SERPINA4	Kallistatin; Inhibits human amidolytic and kininogenase activities of tissue kallikrein. Inhibition is achieved by formation of an equimolar, heat- and SDS-stable complex between the inhibitor and the enzyme, and generation of a small C-terminal fragment of the inhibitor due to cleavage at the reactive site by tissue kallikrein. Belongs to the serpin family. (427 aa)
								S100A9	Protein S100-A9; S100A9 is a calcium- and zinc-binding protein which plays a prominent role in the regulation of inflammatory processes and immune response. It can induce neutrophil chemotaxis, adhesion, can increase the bactericidal activity of neutrophils by promoting phagocytosis via activation of SYK, PI3K/AKT, and ERK1/2 and can induce degranulation of neutrophils by a MAPK-dependent mechani…
								SERPINB3	Serpin B3; May act as a papain-like cysteine protease inhibitor to modulate the host immune response against tumor cells. Also functions as an inhibitor of UV-induced apoptosis via suppression of the activity of c-Jun NH(2)-terminal kinase (JNK1). (390 aa)
								CLEC3B	Tetranectin; Tetranectin binds to plasminogen and to isolated kringle 4. May be involved in the packaging of molecules destined for exocytosis. (202 aa)
								SERPINF1	Pigment epithelium-derived factor; Neurotrophic protein; induces extensive neuronal differentiation in retinoblastoma cells. Potent inhibitor of angiogenesis. As it does not undergo the S (stressed) to R (relaxed) conformational transition characteristic of active serpins, it exhibits no serine protease inhibitory activity. (418 aa)
